# Supplementary material for: DNA-binding sequence specificity of DUX4
Source: Skelet Muscle. 2016 Jan 28;6:8. doi: 10.1186/s13395-016-0080-z (PMC4730607; doi:10.1186/s13395-016-0080-z)
Supplement: Additional file 1: Table S1. — Oligos used in this study. (XLS 32.5 KB) [file 13395_2016_80_MOESM1_ESM.xls]

## Sheet: Sheet1
Construct Name	Primer sequence	Strand
ZSCAN4 varient-1 (TAATTCAATCA)	AGCTACTCGAGTGACAGGGAGATCGTCTACAGCAGCG	F
	CTGATAAGCTTCTGTTGATTGAATTACGCTGCTGTAGACGATCT	R
ZSCAN4 varient-2 (TTATCCAATCA)	AGCTACTCGAGTGACAGGGAGATCGTCTACAGCAGCG	F
	CTGATAAGCTTCTGTTGATTGGATAACGCTGCTGTAGACGATCT	R
ZSCAN4 varient-3 (TAAATCAATCA)	AGCTACTCGAGTGACAGGGAGATCGTCTACAGCAGCG	F
	CTGATAAGCTTCTGTTGATTGATTTACGCTGCTGTAGACGATCT	R
DUX4 motif varient-1 (TAATTTAATCA)	AGCTACTCGAGTGACAGGGAGATCGTCTACAGCAGCG	F
	CTGATAAGCTTCTGTTGATTAAATTACGCTGCTGTAGACGATCT	R
DUX4 motif varient-2 (TAATCTAATCA)	AGCTACTCGAGTGACAGGGAGATCGTCTACAGCAGCG	F
	CTGATAAGCTTCTGTTGATTAGATTACGCTGCTGTAGACGATCT	R
DUX4 motif varient-3 (TAATCCAATCA)	AGCTACTCGAGTGACAGGGAGATCGTCTACAGCAGCG	F
	CTGATAAGCTTCTGTTGATTGGATTACGCTGCTGTAGACGATCT	R
1X Pitx1 motif	AGCTACTCGAGTGACAGGCGGATGCTGTCTTCTAATTAGT	F
	CTGATAAGCTTCTGTGGGTCCAAACTAATTAGAAGACAGCATCCG	R
1X FRG2 motif	AGCTACTCGAGTGACAGGGAGATCGTCTACAGCAGCG	F
	CTGATAAGCTTCTGTTAACCTAATTACGCTGCTGTAGACGATCTC	R
1X MALR motif	AGCTACTCGAGTGACAGGGAGATCGTCTACAGCAGCG	F
	CTGATAAGCTTCTGTTGATTCAATTACGCTGCTGTAGACGATCTC	R
1X DUX4 motif with one base deletion (TAATTAATCA)	AGCTACTCGAGTGACAGGGAGATCGTCTACAGCAGCG	F
	CTGATAAGCTTCTGTTGATTAATTACGCTGCTGTAGACGATCT	R
1X DUX4 motif with one base addition (TAATCTTAATCA)	AGCTACTCGAGTGACAGGGAGATCGTCTACAGCAGCG	F
	CTGATAAGCTTCTGTTGATTAAGATTACGCTGCTGTAGACGATCT	R
SELEX varient-2 (TAATTCAATCC)	AGCTACTCGAGTGACAGGGAGATCGTCTACAGCAGCG	F
	CTGATAAGCTTCTGTGGATTGAATTACGCTGCTGTAGACGATCT	R
SELEX varient-3 (TAATTAGCTTT)	AGCTACTCGAGTGACAGGGAGATCGTCTACAGCAGCG	F
	CTGATAAGCTTCTGTAAAGCTAATTACGCTGCTGTAGACGATCT	R
SELEX varient-4 (TAATGTTTTAT)	AGCTACTCGAGTGACAGGGAGATCGTCTACAGCAGCG	F
	CTGATAAGCTTCTGTATAAAACATTACGCTGCTGTAGACGATCT	R
DUX4 half motif varient-1 (TAATCA)	AGCTACTCGAGTGACAGGGAGATCGTCTACAGCAGCG	F
	CTGATAAGCTTCTGTTGATTACGCTGCTGTAGACGATCTC	R
DUX4 half motif varient-2 (CAATCA)	AGCTACTCGAGTGACAGGGAGATCGTCTACAGCAGCG	F
	CTGATAAGCTTCTGTTGATTGCGCTGCTGTAGACGATCTC	R
2X DUX4 half motif varient-1 (TAATCA)	AGCTACTCGAGTGCAGGCTAATCAGAGATCGTCTACAGCAGCG	F
	CTGATAAGCTTCTGTTGATTACGCTGCTGTAGACGATCTC	R
2X DUX4 half motif varient-2 (CAATCA)	AGCTACTCGAGTGCAGGCCAATCAGAGATCGTCTACAGCAGCG	F
	CTGATAAGCTTCTGTTGATTGCGCTGCTGTAGACGATCTC	R
DUX4 inverted motif (TGATTAGATTA)	AGCTACTCGAGTGACAGGGAGATCGTCTACAGCAGCG	F
	CTGATAAGCTTCTGTCTAATCTAATCACGCTGCTGTAGACGATC	R
2X DUX4 motif (TAATCTAATCA) adjacent	AGCTACTCGAGGAGATCAGTACTATTGACAGTAATCTAATCATAATCTAATCA	F
	CTGATAAGCTTCTGTTGATTAGATTATGATTAGATTACTGTCAA	R
2X DUX4 motif (TAATCTAATCA) 10 bps	AGCTACTCGAGGGATCCTTGACAGTAATCTAATCAACAGAGACAGTAAT	F
	CTGATAAGCTTGAGCTCCTGTTGATTAGATTACTGTCTCTGTTGATTAGATTACTG	R
2X DUX4 motif (TAATCTAATCA) 15 bps	AGCTACTCGAGGGATCCTTGACATTAATCTAATCAACAGAGAAAATCAGTAATCTAATCA	F
	CTGATAAGCTTGAGCTCCTGTTGATTAGATTACTGATTTTCTCTGTTGATTAGATTA	R
2X DUX4 motif (TAATCTAATCA) 20 bps	AGCTACTCGAGGGATCCTTGACAGTAATCTAATCAACAGAGAAAATAGTCGACAGTAATC	F
	CTGATAAGCTTGAGCTCCTGTTGATTAGATTACTGTCGACTATTTTCTCTGTTGATT	R
DUX4(CT)	GGCAGTCTAATCTAATCAAGTCGGC	F
	GCCGACTTGATTAGATTAGACTGCC	R
DUX4(CC)	GGCAGTCTAATCCAATCAAGTCGGC	F
	GCCGACTTGATTGGATTAGACTGCC	R
DUX4(TT)	GGCAGTCTAATTTAATCAAGTCGGC	F
	GCCGACTTGATTAAATTAGACTGCC	R
DUX4(TC)	GGCAGTCTAATTCAATCAAGTCGGC	F
	GCCGACTTGATTGAATTAGACTGCC	R
DUX4(mut)	GGCAGTCGTGAATAATCAAGTCGGC	F
	GCCGACTTGATTATTCACGACTGCC	R
DUX4(deletion)	GGCAGTCTAATTAATCAAGTCGGC	F
	GCCGACTTGATTAATTAGACTGCC	R
DUX4(insertion)	GGCAGTCTAATCTTAATCAAGTCGGC	F
	GCCGACTTGATTAAGATTAGACTGCC	R
DUX4(half)	GGCAGTCCAGCGTAATCAAGTCGGC	F
	GCCGACTTGATTACGCTGGACTGCC	R
MALR	GGCAGTCTAATTGAATCAAGTCGGC	F
	GCCGACTTGATTCAATTAGACTGCC	R
Pitx1-25bp	GGCAGTCTTCTAATTAGTAGTCGGC	F
	GCCGACTACTAATTAGAAGACTGCC	R
Pitx1-30bp	CGGATGCTGTCTTCTAATTAGTTTGGACCC	F
	GGGTCCAAACTAATTAGAAGACAGCATCCG	R
Pax7	GGCAGTCTAATTGATTAAGTCGGC	F
	GCCGACTTAATCAATTAGACTGCC	R
SELEX-2	GGCAGTCTAATTCAATCCAGTCGGC	F
	GCCGACTGGATTGAATTAGACTGCC	R
SELEX-3	GGCAGTCTAATTAGCTTTAGTCGGC	F
	GCCGACTAAAGCTAATTAGACTGCC	R
SELEX-4	GGCAGTCTAATGTTTTATAGTCGGC	F
	GCCGACTATAAAACATTAGACTGCC	R
